# Supplementary material for: Ingested Engineered Nanomaterials Affect the Expression of Mucin Genes—An In Vitro-In Vivo Comparison
Source: Nanomaterials (Basel). 2021 Oct 6;11(10):2621. doi: 10.3390/nano11102621 (PMC8537393; doi:10.3390/nano11102621)
Supplement: Supplementary file 1 [file nanomaterials-11-02621-s001.zip]

Archive with 1 entries (1 files):
- nanomaterials-1383619-supplementary.pdf
